# Supplementary material for: The Intrinsically Disordered N Terminus in Atg12 from Yeast Is Necessary for the Functional Structure of the Protein
Source: Int J Mol Sci. 2023 Oct 10;24(20):15036. doi: 10.3390/ijms242015036 (PMC10606595; doi:10.3390/ijms242015036)
Supplement: Supplementary file 1 [file ijms-24-15036-s001.zip]

Archive with 1 entries (1 files):
- ijms-2587518-supplementary.pdf
